# Supplementary material for: Foodborne viral outbreaks associated with frozen produce
Source: Epidemiol Infect. 2019 Oct 18;147:e291. doi: 10.1017/S0950268819001791 (PMC6813648; doi:10.1017/S0950268819001791)
Supplement: Supplementary file 1 [file S0950268819001791sup001.xlsx]

## Sheet: Sheet1
Supplementary Table 1
Vehicle	Location	Year	Cases	Source	Details
Fruit	Canada British Columbia	2012	6	Euroserveillance, 19(18), 2014	[frozen pomegranate seeds, blueberries, strawberries and cherries] Pomberry Blend - Feb to May 2012. A frozen fruit blend was identified as a common exposure for six of nine cases using supermarket loyalty cards. Consumption of the product was confirmed in each case. Genetic analysis confirmed HAV genotype 1B in the six exposed cases; for two non-exposed cases, the virus could not be genotyped; t…
Strawberries	Denmark Finland Norway Sweden	2012	103	Euro Surveill 2013;18(27):pii=20520.eWeekly Report Health Protection Scotland 47(33) 2013	Cases are from Oct 1, 2012 - Aug 2013; defined as HAV sub-genotype IB with a sequence identical to one of the two closely related sequences identified in this outbreak. Epidemiological investigations found cases more likely to have consumed frozen berries and strawberries than controls, while purchase history investigations in Denmark pointed at frozen strawberries imported from North Africa and …
Berries	Multiple EU	2013	1589	Euroserveillance 2015, 20(29) Health Protection Scotland HPS Weekly Report Sept 10 2014	From Jan 2013 to Aug 2014 - hepatitis A virus subgenotype IA. 1,102 (70%) of the cases hospitalised - two deaths. Epidemiological and microbiological investigations implicated mixed frozen berries. Suspected or contaminated food batches were recalled, the public was recommended to heat-treat berries, and post-exposure prophylaxis of contacts was performed. Majority of cases in Italy [1438, but 13…
Pomegranate Seeds	USA multi-state	2013	165	Lancet Online Sept 3 2014	71 hospitalized - "Townsend Farms Organic Antioxidant Blend" - 10 states. None were previously vaccinated. Illness onset dates ranged from 3/31/2013 - 8/12/2013. 69 (42%) were hospitalized. All cases reported eating the product and purchased it from Costco markets. The major outbreak strain of hepatitis A virus, belonging to genotype 1B, was found in clinical specimens of 117 ill persons. This ge…
Berries	France	2014	3	The RASFF 2014 Annual Report	HAV (presence/25g) in mixed frozen berries from Poland and Bulgaria, via Belgium.
Raspberries	Australia Multi-state	2015	35	ProMED Digest, 32(54), 2015	HAV genotype IA; 15 in Qld, 13 in NSW, 4 in Vic., and 1 each in WA, the ACT, and SA. Of the 35 confirmed cases, 28 recalled consumption of the implicated brand of imported frozen mixed berries. Children at several schools across the country may have been served contaminated berries. Hepatitis A RNA was detected in 1/3 opened packets of the implicated berry product that were obtained from cases' h…
Fruit	New Zealand	2015	4	ProMED Digest, 42(17), 2015	Imported frozen berries - The recall of Fruzio frozen berries has been extended to cover 1 kg bags of strawberries, blackberries, and mixed berries. The product had come from 2 Chinese provinces where 125 000 metric tons of fruit was produced each year and that the contaminated berries were sourced from the Chinese provinces Shandong and Jiangsu. The Chinese producers were said to have the highes…
Strawberries	Canada	2016	12	ProMED Digest, 46(49) 2016	Nature's Touch Organic Berry Cherry Blend sold exclusively at Costco warehouse locations in Ontario, Quebec, New Brunswick, Nova Scotia, and Newfoundland and Labrador. 3 provinces: Ontario (9), Quebec (2), and Newfoundland and Labrador (1). Individuals became sick in Feb and March of 2016. Some of the individuals who became ill reported eating the recalled product. 3 hospitalized.
Strawberries	USA	2016	137	ProMED Digest 51(10) 2016; CDC Linelist 2016	57 hospitalized. Linked to frozen strawberries in smoothies served in Tropical Smoothie Café restaurant locations. 9 states (AR, CA, MD, NC, NY, OR, VA, WI and WV.) Nearly all cases reported having smoothies containing strawberries at Tropical Smoothie locations in a limited geographic area. Preliminary traceback information indicates that the frozen strawberries served in these Tropical Smoothie…
Strawberries	Austria Sweden	2018	51	ProMED Digest, 76(56) 2018	31 Austrian cases linked to frozen strawberries imported from Poland. The outbreak is connected to the one recently declared over in Sweden which affected 20 people in 6 counties. Dates ranged from 30 May to 10 Jul 2018. In July and Aug 2018, Austria recorded 9 hepatitis A cases with the source unknown. Researchers reported in the Euroserveillance journal that by sharing the sequence information …
Pomegranate Seeds	Australia New South Wales	2018	7	ProMED Digest , 70(18) 2018	Linked to frozen pomegranate purchased at Coles supermarkets. Genetic testing on some of the cases has identified a unique strain of hepatitis A. NSW Food Authority chief executive Lisa Szabo said the outbreak appeared to be linked to imported frozen pomegranate.
Strawberries	Canada	2018	At least 2	CFIA	April 14, 2018 - Groupe Adonis Inc. is recalling Montana brand frozen strawberries sold exclusively from Adonis markets in Quebec and Ontario. Imported from Egypt.
Supplementary Table 2
Raspberries	Finland	2009	1093	Epidemiol Infect 2012;140(2):260-7 Euro Surveill 2009;14(49) Finnish Food Safety Authority Evira. 2011	22 outbreaks - majority associated with imported frozen raspberries from Poland. Variety of strains: GI.4, GII.4 2006b; GII; GII.b Hilversum/1999; GII.7
Fruit	Denmark	2009	8	The European Union Summary Report on Trends and Sources of Zoonoses, Zoonotic Agents and Food-borne Outbreaks in 2009	Imported - presume frozen but not stated as such
Raspberries	Sweden	2009	130	The European Union Summary Report on Trends and Sources of Zoonoses, Zoonotic Agents and Food-borne Outbreaks in 2009	School, kindergarten - berries imported - presume frozen but not stated as such
Raspberries	Finland	2010	133	European line list 2010	Frozen raspberries - imported - workplace, school
Raspberries	Denmark	2010	5	European line list 2010	1 hospitalized - imported - presume frozen but not stated as such
Raspberries	Denmark	2010	5	European line list 2010	1 hospitalized - imported - presume frozen but not stated as such - [these are separate outbreaks when reported in line list]
Raspberries	Denmark	2010	30	Epidemiol Infect 2015;143:2299-2307	Oct 14, 2010: company canteen - raspberry cake GI.Pb_GI.6 - frozen raspberries imported from Serbia
Raspberries	Sweden	2010	8	European linelist 2010	Unprocessed contaminated ingredient - home preparation presume frozen but not stated as such
Raspberries	Denmark	2010	60	Epidemiol Infect 2015;143:2299-2307	Nov 9 2010: conference centre - raspberry smoothie: GI.Pb_GI.6 - frozen raspberries imported from Serbia
Strawberries	Sweden	2010	7	European linelist 2010	Unprocessed contaminated ingredient - school - presume frozen but not stated as such
Raspberries	Denmark	2011	97 EU line list reports 150 cases	Epidemiol Infect 2015;143:2299-2307 Eu linelist 2011	Red cabbage salad GI.Pb_GI.6. Frozen raspberries imported from Serbia. On 12 Jan 2011, Køge Hospital notified 15 cases of vomiting and diarrhoea among the kitchen staff and disease cases among the hospital staff. No cases were reported among admitted patients and a common source of infection in staff food was therefore suspected. The supplier's kitchen was temporarily closed, 22 tonnes of handled…
Raspberries	Denmark	2011	5	Epidemiol Infect 2015;143:2299-2307 doi: 10.1017/S0950268814003409 Published online on 22nd Dec 2014	Raspberry smoothie. NoV I.6/I.b detected in 4 patients. NoV GG II isolated from bag with frozen raspberries imported from Serbia
Raspberries	Denmark	2011	8	EU line list 2011	Frozen imported raspberries used in cake served at private party. Imported from China. NoV GGI.4 isolated in 3 patients and norovirus isolated from berries.
Raspberries	Denmark	2011	30	Epidemiol Infect 2015;143:2299-2307 doi: 10.1017/S0950268814003409 Published online on 22nd Dec 2014	GI.Pb_GI.6. frozen raspberries imported from Serbia - detected in 2 patients. Raspberry mousse. NoV GG I isolated from bag with frozen raspberries imported from Serbia
Raspberries	Denmark	2011	2	Epidemiol Infect 2015;143:2299-2307	GI.Pb_GI.6. frozen raspberries imported from Serbia - Two persons from kitchen staff ate non-heat treated raspberries before serving heat treated berries for guests. NoV GGI and II isolated from bag with frozen raspberries imported from Serbia
Raspberries	Denmark	2011	21	EU line list 2011	Investigation showed that the maker of the cakes for a private party had an ill child at home. Defrosted non-heat treated raspberries suspected. Norovirus NoV GG II were detected in patients - infected food handler
Raspberries	Denmark	2011	6	EU line list 2011	1 hospitalized. Norovirus GG II.7 detected in patient. Defrosted raspberries non-heat treated used in dessert. Norovirus GG II.7 also detected in bag with frozen raspberries from Serbia.
Raspberries	Denmark	2011	15	EU line list 2011	Norovirus GG II.7 raspberries used defrosted non-heat treated in layer cake. Same epitype and origin; Serbia
Raspberries	Denmark	2011	40	EU line list 2011	Norovirus GG1.4 - Suspected food was dessert with defrosted mixed fruit including raspberries. Cohort study pointed at infected person among restaurant kitchen staff
Raspberries	Denmark	2011	5	EU line list 2011	Norovirus GG I.6/I.b detected in raspberries - identical to others imported from Serbia. Used defrosted non-heat treated in smoothies prepared at home
Raspberries	Finland	2011	19	EU line list 2011	Farm
Raspberries	Denmark	2011	25	EU line list 2011	Only common food among cases was cakes with raspberries, defrosted non-heat treated prepared at home. Imported from Serbia
Raspberries	Sweden	2011	24	EU line list 2011	Unprocessed contaminated ingredient - restaurant - presume frozen but not stated as such
Raspberries	Sweden	2011	82	EU line list 2011	Norovirus GII.4; Raspberry sauce - restaurant - presume frozen but not stated as such
Fruit	Finland	2011	9	EU line list 2011	Berries - outbreak occurred in hospital - presume frozen but not stated as such
Raspberries	Finland	2011	41	EU line list 2011	Outbreak in a hospital - presume frozen but not stated as such
Raspberries	Denmark	2011	12	EU line list 2011	Frozen imported raspberries used in cake served at private party
Raspberries	Germany	2011	18	EU line list 2011	9 hospitalized - dessert made with frozen raspberries and buttermilk - infected food handler - outbreak occurred in a hospital
Strawberries	Germany	2012	11200	EU linelist 2012; Eurosurveillance 2014, 19(8)	20 Sept - 5 Oct 2012 - four analytical epidemiological studies, two case-control studies and two surveys (in total 150 cases) in secondary schools in three different federal states. Overall, 390 institutions in five federal states reported nearly 11,000 cases of gastroenteritis. They were predominantly schools and childcare facilities and were supplied almost exclusively by one large catering com…
Blueberries	Germany	2012	241	Bundesgesundheitsblatt Gesundheitsforschung Gesundheitsschutz. 2007;50(2):230-6.	Frozen blueberries
Raspberries	Finland	2013	29	Euroserveillance2015;20(29)	Frozen raspberries - from Poland - workplace, school
Raspberries	Denmark	2013	13	Euroserveillance2015;20(29)	Frozen raspberries from Poland and Serbia
Raspberries	Sweden	2014	23	The RASFF 2014 Annual Report; Sweden Annual Report 2014	Norovirus (presence / 25g) in frozen raspberries packaged in Serbia, via Belgium. GG II in both food and cases. Inadequate heat treatment. School or kindergarten.
Raspberries	Denmark	2014	9	The RASFF 2014 Annual Report; Denmark Annual Report 2014	Norovirus (G II) in raspberries from Serbia; Nov GGI in one patient and Nov GGII in unopened bag of raspberries from the same batch
Strawberries	Denmark	2014	11	Denmark Annual Report 2014	Frozen strawberries used for dessert - no heat treatment - outbreak occurred in a school
Berries	Germany	2014	240	Germany Annual Report 2014	Exposure occurred in multiple schools and nursery schools. Closely related strains already detected in US, Japan and China. Inadequate heat treatment. Frozen berries in red fruit jelly.
Raspberries	Sweden	2015	65	Sweden Annual Report 2015	GG II. Imported from Serbia - presume frozen but not stated as such. Residential institution (nursing home or prison or boarding school). Causative agent detected in food vehicle or its component - indistinguishable from human cases
Raspberries	Germany	2015	73	Germany Annual Report 2015	1 hospitalized. Panna cotta produced with frozen raspberries. School or kindergarten
Raspberries	USA Minnesota	2016	15	Québec Ministry of Agriculture, Fisheries and Food and the Montréal Division of Food Inspection	Frozen raspberries imported from China - August. The outbreak was linked to ice cream manufactured by Sebastian Joe's, a Minneapolis-based company. Cases were linked to consumption of raspberry chocolate chip flavour ice cream consumed at two Sebastian Joe's venues, one private gathering, and one area restaurant. One hospitalized. The ice cream contained frozen raspberries imported from China. An…
Raspberries	Canada Quebec	2017	724	Québec Ministry of Agriculture, Fisheries and Food and the Montréal Division of Food Inspection	At least 724 Quebecers ill, a number that may represent just "the tip of the iceberg" - frozen raspberries imported from China - associated with outbreak above. The Quebec outbreak included clients and staff at seven seniors' residences, two daycare centers and one hotel. Of the 615 outbreak victims, 141 were employees of at least two of the seniors' residences. Four were employees at one of the …
